# Supplementary material for: Polycomb condensates can promote epigenetic marks but are not required for sustained chromatin compaction
Source: Nat Commun. 2021 Oct 7;12:5888. doi: 10.1038/s41467-021-26147-5 (PMC8497513; doi:10.1038/s41467-021-26147-5)
Supplement: Supplementary file 4 — Source data [file 41467_2021_26147_MOESM4_ESM.xlsx]

## Sheet: Figure 1D
FRAP recovery curves Bmi1
Time	Replicate1	Replicate2	Replicate3	Replicate4	Replicate5	Replicate6	Replicate7	Mean	Normalized Mean	Std
0	0.806074	1	0.74518	0.854324	0.921815	0.996536	0.97038	0.899187	0.988092	0.0996842
2.232	0.917278	0.841414	0.801315	0.808762	1	1	1	0.909824	1	0.0923024
4.464	0.0473303	0	0	0	0	0	0.0685805	0.0165587	0	0.028937
6.696	0.183874	0.104055	0.105985	0.065744	0.0993803	0.105773	0.0555935	0.102915	0.0966748	0.0412447
8.928	0	0.0961176	0.117697	0.05843	0.0959794	0.117866	0	0.0694414	0.0592016	0.0514051
11.16	0.10555	0.157377	0.168119	0.0363045	0.118348	0.10802	0.0731374	0.109551	0.104104	0.0456515
13.392	0.076021	0.286107	0.158121	0.121525	0.18633	0.181127	0.178628	0.169694	0.171433	0.0648948
15.624	0.157278	0.201552	0.259535	0.127868	0.20252	0.174207	0.19321	0.188024	0.191954	0.0414101
17.856	0.182827	0.240379	0.238108	0.238825	0.229715	0.204978	0.25131	0.226592	0.235129	0.0240679
20.088	0.242513	0.335461	0.26682	0.273196	0.246534	0.228134	0.227614	0.260039	0.272573	0.0375642
22.32	0.241675	0.259878	0.265962	0.290298	0.253151	0.274277	0.0813397	0.238083	0.247994	0.0708251
24.552	0.165446	0.259705	0.332952	0.284387	0.26773	0.316454	0.281613	0.272612	0.286649	0.0539409
26.784	0.241047	0.220189	0.316811	0.307126	0.331873	0.279116	0.166325	0.266069	0.279324	0.0597785
29.016	0.265341	0.295081	0.341952	0.457825	0.308257	0.317318	0.14468	0.304351	0.32218	0.0933221
31.248	0.361047	0.188093	0.45365	0.378773	0.308973	0.258896	0.185008	0.30492	0.322817	0.100737
33.48	0.292565	0.145643	0.440223	0.379918	0.418729	0.292426	0.240602	0.31573	0.334918	0.104786
35.712	0.249634	0.232958	0.460792	0.403804	0.388497	0.293633	0.0676692	0.29957	0.316827	0.132608
37.944	0.492984	0.344607	0.404514	0.37375	0.373468	0.328203	0.352472	0.381428	0.408467	0.0549654
40.176	0.408796	0.274028	0.410942	0.487173	0.460954	0.326132	0.0480747	0.345157	0.367862	0.150352
42.408	0.37843	0.30854	0.565634	0.417029	0.461398	0.388	0.143313	0.380335	0.407243	0.131434
44.64	0.431413	0.293873	0.483074	0.417726	0.495661	0.350495	0.182274	0.379217	0.405991	0.112137
46.872	0.446283	0.247109	0.489645	0.384419	0.556761	0.351535	0.2144	0.384307	0.41169	0.124795
49.104	0.427854	0.242103	0.558063	0.467788	0.502907	0.32838	0.281385	0.401211	0.430614	0.119069
51.336	0.491099	0.330803	0.563634	0.480042	0.506308	0.290522	0.21645	0.411265	0.441869	0.130613
53.568	0.476021	0.201726	0.625055	0.530095	0.477588	0.35551	0.277284	0.420468	0.452172	0.148768
55.8	0.536963	0.365487	0.67476	0.504798	0.575987	0.315934	0.339257	0.473312	0.51133	0.135727
58.032	0.434346	0.400345	0.578204	0.493873	0.555866	0.298993	0.348143	0.444253	0.478798	0.104264
60.264	0.492147	0.301122	0.677619	0.528335	0.51856	0.343584	0.486899	0.478324	0.516941	0.124939
62.496	0.415288	0.314236	0.642622	0.561908	0.531442	0.363805	0.383231	0.458933	0.495233	0.120572
64.728	0.529424	0.338911	0.66262	0.608176	0.614095	0.372099	0.455685	0.511573	0.554162	0.126072
66.96	0.58199	0.305436	0.680046	0.545429	0.574469	0.357062	0.548644	0.513297	0.556092	0.133019
69.192	0.555183	0.260223	0.688759	0.651272	0.551928	0.351879	0.539303	0.514078	0.556967	0.154836
71.424	0.619687	0.40673	0.640623	0.622015	0.602917	0.365876	0.605833	0.551955	0.599369	0.114436
73.656	0.549529	0.352199	0.727467	0.734558	0.666516	0.307287	0.536113	0.553381	0.600967	0.171892
75.888	0.486283	0.49301	0.749465	0.638587	0.579123	0.303312	0.568011	0.545399	0.59203	0.139536
78.12	0.659058	0.560482	0.705757	0.659383	0.636371	0.420146	0.527455	0.595522	0.648142	0.0987868
80.352	0.668272	0.595168	0.792745	0.670748	0.603096	0.413923	0.61882	0.623253	0.679187	0.11405
82.584	0.560629	0.520102	0.758035	0.588177	0.578049	0.40079	0.746639	0.593203	0.645546	0.125429
84.816	0.533403	0.500431	0.742466	0.674983	0.537793	0.377291	0.692869	0.579891	0.630644	0.128797
87.048	0.50555	0.482656	0.77889	0.611173	0.502191	0.418939	0.501937	0.543048	0.589398	0.118377
89.28	0.509319	0.610352	0.801172	0.655415	0.561945	0.480983	0.628389	0.606796	0.660764	0.106432
91.512	0.492147	0.516823	0.783459	0.656918	0.579209	0.463874	0.5491	0.577362	0.627812	0.110614
93.744	0.497802	0.532355	0.773034	0.613638	0.555057	0.399238	0.675553	0.578097	0.628635	0.122353
95.976	0.53822	0.468851	0.810027	0.654626	0.542984	0.439855	0.660515	0.587868	0.639574	0.128868
98.208	0.51644	0.399655	0.736181	0.626241	0.529652	0.442447	0.462748	0.53048	0.575329	0.116285
100.44	0.504503	0.462121	0.839023	0.715082	0.583863	0.435016	0.478697	0.574043	0.624098	0.150546
102.672	0.578639	0.446763	0.829024	0.72839	0.519727	0.403901	0.402597	0.558434	0.606624	0.165653
104.904	0.494241	0.569628	0.881304	0.723367	0.544237	0.449877	0.40442	0.581011	0.631897	0.167249
107.136	0.491099	0.622777	0.726897	0.736932	0.618656	0.38109	0.403509	0.568709	0.618125	0.145634
109.368	0.497802	0.582397	0.751179	0.667137	0.514715	0.424641	0.495785	0.561951	0.61056	0.113187
111.6	0.540943	0.605004	0.870734	0.72081	0.590572	0.481679	0.493506	0.61475	0.669668	0.138631
113.832	0.487958	0.593615	0.693902	0.701948	0.577691	0.413412	0.501709	0.567176	0.61641	0.107422
116.064	0.526492	0.631232	0.713899	0.697099	0.636729	0.428961	0.525177	0.594227	0.646693	0.103882
118.296	0.620523	0.521656	0.688473	0.663874	0.58914	0.38748	0.475051	0.563743	0.612566	0.108135
120.528	0.605236	0.525969	0.749894	0.652949	0.666251	0.422226	0.445432	0.581137	0.632038	0.121225
122.76	0.630786	0.528386	0.78946	0.604922	0.594239	0.432936	0.514012	0.584963	0.636322	0.112361
124.992	0.50555	0.562035	0.749751	0.6726	0.60846	0.38904	0.643882	0.590188	0.642172	0.118241
127.224	0.497173	0.598792	0.723469	0.668017	0.642994	0.507259	0.531784	0.595641	0.648276	0.0870015
129.456	0.534032	0.307679	0.684759	0.713139	0.629217	0.362253	0.768968	0.571435	0.621178	0.177953
131.688	0.504503	0.244692	0.722612	0.742661	0.655517	0.430864	0.843017	0.591981	0.644178	0.208585
133.92	0.598534	0.348575	0.746609	0.669163	0.680472	0.379186	0.715197	0.591105	0.643198	0.16199
136.152	0.435811	0.34685	0.746323	0.682205	0.627335	0.479775	0.71702	0.576474	0.626819	0.155044
138.384	0.483142	0.381708	0.840452	0.745841	0.597103	0.40079	0.586238	0.576468	0.626811	0.171464
140.616	0.529005	0.339948	0.825312	0.679391	0.647463	0.382994	0.751652	0.593681	0.646081	0.183393
142.848	0.651309	0.362035	0.784889	0.723981	0.619465	0.521423	0.724539	0.626806	0.683164	0.144827
145.08	0.622408	0.37774	0.829596	0.697099	0.596924	0.552362	0.660515	0.61952	0.675009	0.138635
147.312	0.708691	0.421569	0.825169	0.694634	0.615348	0.401654	0.518797	0.59798	0.650895	0.157824
149.544	0.682094	0.448661	0.732896	0.850181	0.660344	0.441926	0.778537	0.656377	0.716269	0.157136
151.776	0.693403	0.428472	0.815599	0.778177	0.670004	0.403381	0.741399	0.647205	0.706001	0.165495
154.008	0.656335	0.429506	0.766604	0.79078	0.659628	0.452125	0.768968	0.646278	0.704963	0.150209
156.24	0.58534	0.411905	0.710471	0.697365	0.638068	0.533525	0.785828	0.623215	0.679144	0.125104
158.472	0.707435	0.501639	0.754321	0.783383	0.680651	0.40926	0.975849	0.687505	0.751117	0.18673
160.704	0.642513	0.500431	0.767891	0.854855	0.676985	0.439335	0.871041	0.679007	0.741603	0.166517
162.936	0.646911	0.503191	0.675904	0.786114	0.663029	0.469577	0.767373	0.644586	0.703069	0.120453
165.168	0.62199	0.560827	0.686045	0.846661	0.723499	0.417035	0.839143	0.670743	0.732351	0.153378
167.4	0.600838	0.505608	0.762892	0.81669	0.670454	0.491014	0.795398	0.663271	0.723986	0.13503
169.632	0.70576	0.588956	0.62591	0.860144	0.659184	0.537501	0.800182	0.68252	0.745535	0.115086
171.864	0.748063	0.385503	0.636481	0.818368	0.651937	0.554953	0.838688	0.661999	0.722563	0.159027
174.096	0.723142	0.445212	0.72604	0.73553	0.596294	0.480295	0.708134	0.630664	0.687483	0.124386
176.328	0.738848	0.462813	0.67419	0.78902	0.576438	0.489797	0.65049	0.625942	0.682198	0.122386
178.56	0.715812	0.400171	0.638053	0.782943	0.581623	0.510018	0.658692	0.612473	0.667119	0.128485
180.792	0.686702	0.385848	0.721897	0.744512	0.590838	0.44279	0.539303	0.587413	0.639064	0.139341
183.024	0.769006	0.435719	0.691472	0.658503	0.665979	0.470274	0.767601	0.636936	0.694505	0.133581
185.256	0.690053	0.353234	0.648478	0.789725	0.558723	0.514689	0.825017	0.625703	0.68193	0.164489
187.488	0.635812	0.544779	0.636195	0.86129	0.570624	0.439855	0.533835	0.603198	0.656736	0.132117
189.72	0.803561	0.580845	0.763035	0.822153	0.569636	0.436911	0.726817	0.671851	0.733592	0.144453
191.952	0.726701	0.483864	0.720184	0.90588	0.625279	0.516073	0.67578	0.664823	0.725724	0.142337
194.184	0.781361	0.352718	0.771605	0.85239	0.640488	0.321637	0.750968	0.638738	0.696522	0.215485
196.416	0.713927	0.539776	0.790602	0.94915	0.654709	0.437607	0.681476	0.681035	0.743874	0.165769
198.648	0.747644	0.525453	0.78846	0.901829	0.679312	0.443134	0.646161	0.675999	0.738235	0.156296
200.88	0.676649	0.426228	0.779604	0.820485	0.6887	0.413579	0.666667	0.638845	0.696642	0.15992
203.112	0.755602	0.48887	0.785603	0.887375	0.690582	0.428273	0.637731	0.667719	0.728967	0.163611
205.344	0.748691	0.508713	0.851165	0.83317	0.709636	0.385752	0.717476	0.679229	0.741851	0.171112
207.576	0.734869	0.510095	0.803314	0.910637	0.673855	0.406669	0.606061	0.663643	0.724403	0.17254
209.808	0.713508	0.374461	0.819454	0.917602	0.646302	0.294673	0.762588	0.646941	0.705706	0.230637
212.04	0.756022	0.41087	0.808743	0.931525	0.617052	0.480295	0.79722	0.685961	0.749388	0.189467
214.272	0.634555	0.426747	0.78046	0.874506	0.596652	0.46837	0.520848	0.614591	0.66949	0.163932
216.504	0.666807	0.41087	0.749894	0.935576	0.629038	0.449701	0.65049	0.641768	0.699914	0.177521
218.736	0.688587	0.485073	0.883875	0.912222	0.750873	0.450741	0.609023	0.682913	0.745976	0.180796
220.968	0.656335	0.416392	0.804457	0.920599	0.632884	0.466298	0.560264	0.636747	0.694294	0.179144
223.2	0.503875	0.465228	0.795602	0.868686	0.632705	0.439679	0.561404	0.609597	0.663899	0.166069
225.432	0.541361	0.602932	0.784174	0.894954	0.656764	0.562216	0.504671	0.649582	0.708662	0.141947
227.664	0.600838	0.415702	0.802742	0.943513	0.66285	0.54977	0.537936	0.644765	0.703269	0.177656
229.896	0.648587	0.465573	0.875303	0.921388	0.63655	0.447973	0.636591	0.661709	0.722239	0.181954
232.128	0.663037	0.601725	0.817598	0.889052	0.687626	0.501379	0.506494	0.666702	0.727827	0.147128
234.36	0.650262	0.538912	0.822597	0.856084	0.614095	0.504835	0.503987	0.641539	0.699658	0.145935
236.592	0.592043	0.700258	0.878162	0.953384	0.670096	0.510538	0.564593	0.695582	0.760158	0.164615
238.824	0.72	0.628127	0.900158	0.892397	0.633507	0.539925	0.464798	0.682702	0.745739	0.166291
241.057	0.551833	0.562725	0.98086	0.944045	0.690132	0.46837	0.530189	0.675451	0.737622	0.207206
243.289	0.539476	0.726489	0.934295	0.875652	0.738887	0.418595	0.471861	0.672179	0.733959	0.199811
245.521	0.568377	0.752198	0.958149	0.933376	0.803023	0.445382	0.557758	0.716895	0.784018	0.197836
247.753	0.591414	0.70785	0.900444	0.906494	0.779587	0.599201	0.590339	0.725047	0.793144	0.140711
249.985	0.699686	0.650906	0.835595	0.915843	0.805616	0.404245	0.582821	0.699244	0.764258	0.173078
252.217	0.705968	0.61622	0.932439	0.838816	0.796943	0.511578	0.811802	0.744824	0.815284	0.143579
254.449	0.695916	0.454012	0.842308	0.85239	0.750873	0.480463	0.621098	0.671009	0.732649	0.160794
256.681	0.903246	0.642105	0.775033	0.795362	0.774489	0.353439	0.382547	0.660889	0.72132	0.214129
258.913	0.907854	0.520447	0.893016	0.782237	0.753824	0.339953	0.423331	0.660095	0.720431	0.229996
261.145	0.811938	0.520621	0.899729	0.799505	0.860629	0.427233	0.355434	0.66787	0.729135	0.225907
263.377	0.89487	0.585504	0.838167	0.843224	0.806424	0.5897	0.419458	0.71105	0.777474	0.178899
265.609	0.834974	0.534425	0.96572	0.797305	0.781377	0.620462	0.550239	0.726357	0.794611	0.16136
267.841	0.71979	0.621052	0.900873	0.816168	0.876288	0.426202	0.590567	0.707277	0.773251	0.172297
270.073	0.833927	0.769973	0.852164	0.791669	0.833169	0.490837	0.673958	0.749385	0.820391	0.128762
272.305	0.988063	0.58395	0.969863	0.859081	0.82986	0.446942	0.539075	0.745262	0.815775	0.218723
274.537	1	0.56169	1	0.878557	0.779587	0.625821	0.59763	0.777612	0.85199	0.1876
276.769	0.757487	0.836927	0.943867	0.808322	0.780389	0.476144	0.513784	0.730989	0.799796	0.172137
279.001	0.961467	0.822088	0.891873	0.839164	0.867518	0.513305	0.497608	0.770432	0.843952	0.186462
281.233	0.652565	0.735806	0.91287	0.840136	0.878165	0.424298	0.482798	0.703805	0.769364	0.192922
283.465	0.629111	0.658153	0.862591	0.809816	0.804992	0.409948	0.435179	0.658541	0.718692	0.181899
285.697	0.775288	0.659188	0.924012	0.807617	0.856247	0.449877	0.282297	0.679218	0.741839	0.233639
287.929	0.725865	0.78792	0.852735	1	0.814294	0.495853	0.467988	0.734951	0.804231	0.192243
290.161	0.776545	0.683865	0.899301	0.90368	0.828694	0.394223	0.443153	0.704209	0.769816	0.209457
292.393	0.797696	0.759964	0.901443	0.86798	0.769298	0.479255	0.549328	0.732138	0.801082	0.158608
294.625	0.678534	0.83175	0.832025	0.90324	0.823774	0.47476	0.555935	0.728574	0.797093	0.162095
296.857	0.855707	0.858152	0.887017	0.947216	0.796672	0.49706	0.528594	0.767203	0.840337	0.17965
299.089	0.781153	0.781018	0.920012	0.979378	0.777081	0.558417	0.62725	0.774901	0.848955	0.148108
301.321	0.67309	0.611906	0.969863	0.973301	0.764736	0.632388	0.370927	0.713744	0.780491	0.212812
303.553	0.805236	0.76635	0.877733	0.95003	0.8838	0.581053	0.515835	0.768577	0.841875	0.162537
305.785	0.751414	0.665919	0.9073	0.917951	0.78021	0.551498	0.424698	0.714141	0.780936	0.181273
max	1	1	1	1	1	1	1	0.909824	1	0.233639
min	0	0	0	0	0	0	0	0.0165587	0	0.0240679

## Sheet: Figure 1H
FRAP recovery curves PHC1
Time	Replicate1	Replicate2	Replicate3	Replicate4	Replicate5	Replicate6	Replicate7	Mean	Normalized Mean	Std
0	0.809338	0.797183	1	1	0.834906	0.961258	0.939145	0.905976	1	0.0895016
2.232	0.745018	0.743919	0.740496	0.913489	1	0.907991	1	0.864416	0.953366	0.119167
4.464	0.183765	0	0	0.0278231	0.0660368	0.0164637	0.00957576	0.0433807	0.0320892	0.0659472
6.696	0	0.00588908	0.0248353	0	0	0	0.0727569	0.014783	0	0.0271271
8.928	0.222053	0.141611	0.0648769	0.0952751	0.120544	0.175785	0.0354693	0.122231	0.120566	0.0642322
11.16	0.117915	0.0786157	0.0795723	0.123475	0.100103	0.259565	0.0251142	0.112051	0.109144	0.0727996
13.392	0.0750376	0.101921	0.107452	0.105184	0.00209591	0.187893	0.0194172	0.0855714	0.0794311	0.061989
15.623	0.220515	0.0512169	0.130258	0.0846037	0.169809	0.189346	0.084151	0.132843	0.132474	0.0627334
17.855	0.174578	0.0724685	0.207804	0.106328	0.123167	0.206779	0.189538	0.15438	0.156641	0.053598
20.087	0.43721	0.0845048	0.20223	0.11319	0.199161	0.275545	0.14474	0.208083	0.2169	0.11934
22.319	0.307039	0.0583856	0.163711	0.121954	0.134697	0.297821	0.149145	0.176107	0.181021	0.0925056
24.551	0.142418	0.128807	0.203245	0.188643	0.245284	0.309442	0.199119	0.202423	0.210549	0.0612529
26.783	0.364471	0.0419979	0.265078	0.128429	0.298218	0.315254	0.148106	0.223079	0.233727	0.117805
29.015	0.416536	0.0207427	0.273696	0.119283	0.256291	0.279418	0.105381	0.210192	0.219267	0.134579
31.247	0.430321	0.113445	0.29042	0.18674	0.152514	0.400483	0.14474	0.245524	0.258912	0.129026
33.479	0.417305	0.162612	0.304105	0.202366	0.279873	0.516223	0.104088	0.283796	0.301857	0.144848
35.711	0.359873	0.188218	0.283832	0.120809	0.288784	0.496368	0.143448	0.268762	0.284987	0.132171
37.943	0.522204	0.133417	0.30309	0.145581	0.253145	0.569976	0	0.275345	0.292374	0.208889
40.174	0.225113	0.141356	0.299038	0.260291	0.312894	0.578691	0.204297	0.288812	0.307485	0.140518
42.406	0.336139	0.180282	0.305119	0.257239	0.197065	0.589346	0.134645	0.285691	0.303984	0.151503
44.638	0.60413	0.248912	0.330969	0.367377	0.363732	0.629055	0.104347	0.37836	0.407967	0.186297
46.87	0.67151	0.21818	0.348201	0.302972	0.428196	0.568039	0.0434983	0.368657	0.397079	0.211393
49.102	0.470139	0.342123	0.323366	0.329269	0.30346	0.712834	0.149404	0.375799	0.405094	0.175608
51.334	0.502291	0.333675	0.449568	0.4375	0.380504	0.542858	0.0520409	0.385491	0.415968	0.162848
53.566	0.43415	0.233033	0.516978	0.511813	0.360586	0.615011	0.128429	0.4	0.432249	0.171641
55.798	0.277947	0.379257	0.39635	0.360139	0.450733	0.701696	0.175038	0.391594	0.422817	0.163624
58.03	0.153135	0.455314	0.399898	0.340322	0.298218	0.688619	0.0326237	0.338304	0.363021	0.211953
60.262	0.370599	0.564149	0.289913	0.288109	0.348006	0.66828	0.0934729	0.374647	0.4038	0.189993
62.494	0.261102	0.541102	0.425748	0.367377	0.369497	0.583534	0.096838	0.377885	0.407434	0.165342
64.726	0.307808	0.499358	0.38064	0.358613	0.362682	0.555932	0.0758622	0.362985	0.390715	0.153645
66.957	0.475497	0.564662	0.545869	0.418827	0.45702	0.773849	0.0789735	0.473528	0.514754	0.209234
69.189	0.195252	0.54955	0.324885	0.423781	0.38941	0.648427	0.0647279	0.370862	0.399553	0.199494
71.421	0.257273	0.604355	0.245312	0.355566	0.367924	0.748184	0.0719835	0.378657	0.4083	0.22902
73.653	0.575038	0.534955	0.491636	0.406248	0.25891	0.672639	0.0748291	0.430608	0.466594	0.204411
75.885	0.20214	0.539564	0.425748	0.299544	0.386792	0.592252	0.048416	0.356351	0.38327	0.190084
78.117	0.33537	0.614083	0.541306	0.38224	0.390461	0.535593	0.0893285	0.412626	0.446416	0.175199
80.349	0.299381	0.495261	0.47187	0.320505	0.440776	0.453753	0.0712042	0.364679	0.392615	0.149783
82.581	0.607959	0.466325	0.329447	0.387194	0.446018	0.695401	0.100982	0.433332	0.469651	0.193132
84.813	0.452525	0.48425	0.482007	0.375002	0.516247	0.544794	0.179956	0.43354	0.469884	0.123983
87.045	0.382846	0.639435	0.187531	0.446645	0.533541	0.613074	0.189018	0.427442	0.463041	0.185929
89.277	0.551296	0.464533	0.402938	0.464178	0.464358	0.63535	0.126616	0.444181	0.481824	0.159054
91.509	0.511486	0.539822	0.384692	0.530486	0.409851	0.639225	0.115222	0.447255	0.485273	0.169329
93.741	0.505359	0.512165	0.547391	0.346039	0.508386	0.588862	0.0926936	0.442985	0.480482	0.171871
95.972	0.819294	0.634059	0.71262	0.45808	0.352203	0.696368	0.120659	0.541897	0.591471	0.244575
98.204	0.741958	0.416646	0.453624	0.440547	0.296645	0.515254	0.171927	0.4338	0.470176	0.177819
100.436	0.479326	0.495261	0.441965	0.442072	0.422954	0.577724	0.162605	0.431701	0.467821	0.129314
102.668	0.297091	0.613828	0.284847	0.410063	0.346438	0.615011	0.170374	0.391093	0.422254	0.168793
104.9	0.430321	0.540589	0.439939	0.483614	0.360586	0.733173	0.229411	0.459662	0.499195	0.155998
107.132	0.359873	0.48758	0.402431	0.498477	0.369497	0.643584	0.151471	0.41613	0.450349	0.152312
109.364	0.394332	0.546224	0.35479	0.542302	0.363732	0.68426	0.169601	0.436463	0.473164	0.168129
111.596	0.575038	0.567479	0.39939	0.551829	0.335431	0.803389	0.238993	0.495936	0.539897	0.187141
113.828	0.424962	0.676569	0.315763	0.425307	0.467504	0.538499	0.190311	0.434131	0.470547	0.155136
116.06	0.531391	0.591294	0.281802	0.318598	0.432915	0.596611	0.292852	0.435066	0.471596	0.139682
118.292	0.640888	0.55493	0.567664	0.452744	0.310798	0.742372	0.207142	0.496648	0.540697	0.187041
120.523	0.600301	0.563124	0.539788	0.466462	0.375262	0.781597	0.261781	0.512616	0.558615	0.166955
122.755	0.40199	0.671701	0.558539	0.591081	0.50629	0.633413	0.213619	0.510948	0.556742	0.158021
124.987	0.633991	0.653264	0.591992	0.479041	0.498952	0.747214	0.249348	0.550543	0.601172	0.161455
127.219	0.593413	0.59795	0.465789	0.670349	0.545598	0.936562	0.192643	0.571758	0.624977	0.223457
129.451	0.667681	0.693469	0.318804	0.450455	0.502094	0.611621	0.242098	0.498032	0.542249	0.173101
131.683	0.460943	0.581562	0.489103	0.625761	0.624211	0.727845	0.247535	0.536708	0.585648	0.155863
133.915	0.608728	0.590268	0.4222	0.52515	0.500525	0.514284	0.247022	0.486882	0.529739	0.122238
136.147	0.741958	0.752626	0.52813	0.509148	0.408278	0.661501	0.217763	0.545629	0.595658	0.192708
138.379	0.545937	0.693727	0.537251	0.578889	0.529872	0.723486	0.254785	0.551993	0.602798	0.152369
140.611	0.623274	0.614083	0.573745	0.523248	0.503667	0.651333	0.218536	0.529698	0.577782	0.147283
142.843	0.753444	0.625352	0.628485	0.512195	0.571804	0.654236	0.249867	0.570769	0.623868	0.159717
145.075	0.6026	0.542381	0.658894	0.534301	0.424527	0.609201	0.210507	0.511773	0.557669	0.152318
147.307	0.522964	0.6169	0.554487	0.614327	0.485849	0.584987	0.227079	0.515228	0.561545	0.135719
149.538	0.650075	0.585405	0.600102	0.711891	0.602724	0.579661	0.272136	0.571713	0.624927	0.139973
151.77	0.67151	0.385659	0.676634	0.651295	0.515724	0.607265	0.242617	0.535815	0.584646	0.166132
154.002	0.63476	0.524969	0.617842	0.508767	0.527254	0.406779	0.214652	0.490717	0.534042	0.143179
156.234	0.482386	0.448912	0.410542	0.577363	0.607439	0.493948	0.296477	0.473867	0.515134	0.104186
158.466	0.444098	0.620743	0.376585	0.665014	0.533018	0.450363	0.303726	0.484792	0.527394	0.129501
160.698	0.798621	0.678874	0.539281	0.651677	0.507336	0.363681	0.339202	0.554096	0.605158	0.16819
162.93	0.839968	0.440973	0.517993	0.563263	0.591194	0.414044	0.310197	0.525376	0.572932	0.168627
165.162	0.549766	0.539822	0.596047	0.649006	0.491614	0.474092	0.371046	0.524485	0.571932	0.0900597
167.394	0.63782	0.552113	0.643688	0.691311	0.520438	0.483293	0.313568	0.54889	0.599317	0.127592
169.626	0.658494	0.614595	0.627471	0.785823	0.482703	0.544794	0.330913	0.577828	0.631788	0.14416
171.858	0.662322	0.444815	0.524074	0.637577	0.429246	0.526875	0.335317	0.508604	0.554112	0.116355
174.089	0.771819	0.546478	0.473896	0.503049	0.432388	0.492009	0.38296	0.514657	0.560905	0.124878
176.321	0.810868	0.639693	0.741511	0.765624	0.563939	0.550606	0.267991	0.620033	0.679146	0.184688
178.553	0.847626	0.62228	0.630511	0.735899	0.632076	0.64891	0.328067	0.635053	0.696	0.158104
180.785	0.625573	0.597441	0.482007	0.739709	0.577569	0.4523	0.358619	0.547602	0.597872	0.126139
183.017	0.869829	0.449167	0.597565	0.637577	0.726414	0.482807	0.259189	0.57465	0.628222	0.199309
185.249	0.649306	0.501663	0.824631	0.764099	0.547694	0.460048	0.19161	0.562722	0.614837	0.211686
187.481	0.695252	0.552626	0.692348	0.654724	0.499998	0.348667	0.249094	0.52753	0.575349	0.174346
189.713	0.950226	0.633033	0.590977	0.668065	0.614777	0.428088	0.213619	0.585541	0.640443	0.225855
191.945	0.679936	0.754672	0.549924	0.628808	0.52463	0.420823	0.261521	0.545759	0.595804	0.166037
194.177	0.953294	0.665045	0.608209	0.613187	0.497379	0.531234	0.305279	0.596233	0.65244	0.196346
196.409	0.954055	0.75288	0.65788	0.694358	0.570231	0.52058	0.291559	0.634506	0.695386	0.206145
198.641	1	0.650704	0.745566	0.665777	0.45021	0.676028	0.268251	0.636648	0.69779	0.229841
200.872	0.842267	0.725223	0.794222	0.624617	0.451256	0.615497	0.252973	0.615151	0.673668	0.205706
203.104	0.695252	0.592061	0.660924	0.690166	0.503144	0.524939	0.325216	0.570243	0.623277	0.132477
205.336	0.758803	0.692957	0.822098	0.55869	0.618973	0.644068	0.312009	0.629657	0.689945	0.165316
207.568	0.773349	0.593598	0.544347	0.709983	0.54979	0.641645	0.36121	0.596275	0.652487	0.133206
209.8	0.615616	0.871447	0.664472	0.611661	0.422431	0.704116	0.33661	0.603765	0.660892	0.177888
212.032	0.558193	0.80333	0.637607	0.584983	0.488991	0.55012	0.25116	0.553483	0.604471	0.166375
214.264	0.56585	0.635851	0.663457	0.657012	0.534591	0.716223	0.359658	0.590378	0.64587	0.118765
216.496	0.623274	0.817925	0.683222	0.631097	0.503144	0.671186	0.306318	0.605167	0.662465	0.161471
218.728	0.588815	0.731625	0.605676	0.751143	0.607966	0.482807	0.273948	0.577426	0.631337	0.161693
220.96	0.747317	0.843023	0.537251	0.650532	0.536687	0.75351	0.339202	0.629646	0.689933	0.171605
223.192	0.653135	0.762099	0.612264	0.697028	0.522012	0.629055	0.321851	0.599635	0.656257	0.143153
225.424	0.490043	0.781308	0.578307	0.561737	0.575996	0.507022	0.308384	0.543257	0.592996	0.140606
227.656	0.6026	0.834829	0.520019	0.701982	0.495283	0.557385	0.265146	0.568178	0.62096	0.177843
229.887	0.765691	0.647374	0.789152	0.661585	0.527254	0.491525	0.265919	0.592643	0.648412	0.181457
232.119	0.522964	0.848912	0.694881	0.709602	0.460689	0.597578	0.303986	0.59123	0.646827	0.180465
234.351	0.46784	0.777978	0.667005	0.605563	0.49371	0.641645	0.271357	0.560728	0.612601	0.16528
236.583	0.628632	0.865812	0.690825	0.603279	0.587003	0.746247	0.294145	0.630849	0.691283	0.177097
238.815	0.524503	0.875289	0.677141	0.658915	0.530923	0.528814	0.207142	0.571818	0.625045	0.203929
241.047	0.531391	0.972089	0.494173	0.643294	0.712789	0.686683	0.316673	0.622442	0.681849	0.205432
243.279	0.639358	0.752626	0.716675	0.691692	0.740563	0.726878	0.378042	0.66369	0.728134	0.131396
245.511	0.584225	0.761586	0.649265	0.675685	0.701782	0.692495	0.18384	0.606983	0.664502	0.194198
247.743	0.606429	0.820743	0.544347	0.722939	0.578092	0.640678	0.367421	0.611521	0.669595	0.142758
249.975	0.690654	0.807681	0.528637	0.556783	0.726414	0.636803	0.287928	0.604986	0.662262	0.169735
252.207	0.820055	0.695007	0.612264	0.618141	0.753143	0.694915	0.266439	0.637138	0.698339	0.178886
254.439	0.627872	1	0.693359	0.679876	0.815511	0.672155	0.326515	0.687898	0.755297	0.203403
256.67	0.862172	0.903201	0.727319	0.61509	0.784068	0.676514	0.373897	0.706037	0.775651	0.177601
258.902	0.685295	0.877594	0.955399	0.51486	0.763099	0.655689	0.312009	0.680564	0.747067	0.217983
261.134	0.620975	0.843023	0.80284	0.497714	0.680818	0.745764	0.210767	0.628843	0.689032	0.217778
263.366	0.462481	0.882971	0.957425	0.531249	0.756289	0.627602	0.309164	0.64674	0.709114	0.233075
265.598	0.694483	0.837388	0.939178	0.4234	0.859538	0.715737	0.340754	0.687211	0.754526	0.225918
267.83	0.511486	0.926506	0.820579	0.516386	0.539829	0.531234	0.319259	0.59504	0.651102	0.206994
270.062	0.843797	0.922151	0.828179	0.599082	0.633644	1	0.267991	0.727835	0.80011	0.249083
272.294	0.614086	0.733421	0.814495	0.55869	0.697063	0.824212	0.218277	0.637178	0.698384	0.208744
274.526	0.645477	0.808965	0.765331	0.564026	0.724318	0.823729	0.347484	0.668476	0.733503	0.168728
276.758	0.611027	0.865045	0.626963	0.527821	0.809223	0.707022	0.334797	0.640271	0.701855	0.178193
278.99	0.588815	0.774393	0.750632	0.595273	0.631549	0.748184	0.367941	0.636684	0.69783	0.141796
281.221	0.456353	0.704226	0.790167	0.608991	0.785636	0.774818	0.267218	0.626773	0.686709	0.19937
283.453	0.53216	0.877849	0.661428	0.480181	0.677672	0.891042	0.305539	0.632267	0.692874	0.212167
285.685	0.46784	0.910886	0.843892	0.589174	0.624211	0.870702	0.318486	0.660742	0.724825	0.223982
287.917	0.689124	0.895261	0.778508	0.604037	0.664569	0.938499	0.305279	0.696468	0.764913	0.211137
290.149	0.866001	0.825865	0.8444	0.523629	0.813415	0.795158	0.346965	0.71649	0.78738	0.200002
292.381	0.656203	0.831754	0.784086	0.599464	0.754716	0.84988	0.286895	0.680428	0.746915	0.195741
294.613	0.53522	0.839693	0.733908	0.5907	0.793501	0.762711	0.365095	0.660118	0.724125	0.170032
296.845	0.573508	0.77977	0.702484	0.639479	0.651989	0.818403	0.397199	0.651833	0.714829	0.140122
299.077	0.562782	0.796416	0.631526	0.534677	0.609539	0.876028	0.280938	0.61313	0.6714	0.192398
301.309	0.823884	0.900129	0.659909	0.571264	0.6174	0.716223	0.344899	0.661958	0.72619	0.18103
303.541	0.735069	0.900384	0.773442	0.447027	0.64832	0.728814	0.326255	0.65133	0.714264	0.198904
305.773	0.395862	0.833546	0.807399	0.672257	0.574946	0.878934	0.286375	0.635617	0.696633	0.228168
max	1	1	1	1	1	1	1	0.905976	1	0.249083
min	0	0	0	0	0	0	0	0.014783	0	0.0271271

## Sheet: Figure 1L
FRAP recovery curves Cbx2
Time	Replicate1	Replicate2	Replicate3	Replicate4	Replicate5	Replicate6	Replicate7	Replicate8	Replicate9	Mean	Normalized Mean	Std
0	1	1	1	1	1	1	0.991149	1	1	0.999017	1	0.00295017
2.234	0.933355	0.908915	0.884236	0.91397	0.907905	0.968675	1	0.934645	0.992047	0.938194	0.938712	0.0402464
4.467	0	0	0	0	0	0.0595531	0	0	0	0.00661702	0	0.019851
6.701	0.1065	0.0740602	0.0210723	0.146206	0.110444	0.146301	0.0718581	0.079878	0.0400786	0.0884886	0.0824986	0.0431962
8.934	0.131305	0.1053	0.086423	0.155147	0.239589	0.134596	0.0596201	0.159521	0.0599672	0.125719	0.120014	0.0567212
11.168	0.139739	0.119515	0.142171	0.128806	0.162315	0.0619626	0.0650874	0.119231	0.0711324	0.112218	0.106409	0.0370418
13.401	0.187366	0.0858194	0.176847	0.219671	0.113974	0	0.0580586	0.215742	0.0972915	0.128308	0.122623	0.0759987
15.635	0.20473	0.213232	0.114697	0.217497	0.154904	0.255421	0.0208283	0.184119	0.186476	0.172434	0.167087	0.0694477
17.868	0.225566	0.231308	0.254735	0.27477	0.131261	0.215837	0.217392	0.246896	0.130335	0.214233	0.209206	0.0509016
20.102	0.202084	0.237627	0.26167	0.220155	0.116443	0.301206	0.0656079	0.184586	0.0949976	0.187153	0.181919	0.0796027
22.335	0.30081	0.249736	0.29848	0.281054	0.275227	0.374873	0.180682	0.256265	0.12911	0.260693	0.256022	0.0712001
24.569	0.284439	0.22148	0.394772	0.241422	0.211713	0.320827	0.137466	0.206137	0.0897959	0.234228	0.229354	0.0918753
26.802	0.317513	0.251667	0.403574	0.293137	0.150319	0.205163	0.173133	0.336612	0.169345	0.255607	0.250897	0.0877396
29.036	0.312552	0.239031	0.405175	0.34582	0.15173	0.327712	0.218953	0.252518	0.143336	0.266314	0.261686	0.0887003
31.269	0.305606	0.273604	0.470792	0.381102	0.203244	0.345612	0.205416	0.317638	0.140738	0.29375	0.289332	0.101358
33.503	0.259303	0.231835	0.430515	0.431609	0.207833	0.537006	0.168706	0.332864	0.16659	0.307363	0.303049	0.132737
35.736	0.366298	0.300456	0.449987	0.375543	0.173253	0.39587	0.18641	0.254391	0.126205	0.292046	0.287615	0.113177
37.97	0.34083	0.290803	0.539611	0.452634	0.226887	0.506712	0.21583	0.244554	0.113508	0.325708	0.321534	0.145571
40.204	0.326774	0.306423	0.410509	0.384968	0.117854	0.536661	0.272586	0.35746	0.238794	0.328003	0.323848	0.117323
42.437	0.311395	0.163039	0.459056	0.44466	0.2717	0.591738	0.311638	0.338955	0.156647	0.338759	0.334685	0.141292
44.671	0.365967	0.304668	0.526274	0.471243	0.24453	0.408262	0.240562	0.284141	0.235429	0.342342	0.338296	0.106954
46.904	0.450803	0.260267	0.51427	0.465685	0.151377	0.55353	0.280137	0.34481	0.216919	0.359755	0.355843	0.141959
49.138	0.349264	0.239558	0.548146	0.434026	0.248057	0.296042	0.19266	0.395408	0.192903	0.321785	0.317582	0.120497
51.371	0.375393	0.25781	0.41291	0.487675	0.103033	0.512221	0.233273	0.301944	0.217837	0.322455	0.318257	0.135064
53.605	0.435258	0.233064	0.427047	0.398743	0.161609	0.468503	0.225984	0.434294	0.179134	0.329293	0.325147	0.125803
55.838	0.332231	0.246577	0.577487	0.402368	0.112207	0.414114	0.195262	0.348792	0.209577	0.315402	0.31115	0.141002
58.072	0.354722	0.253246	0.607895	0.432093	0.191954	0.524614	0.222339	0.367766	0.229005	0.353737	0.349778	0.145443
60.305	0.411444	0.293612	0.597759	0.508459	0.183132	0.53804	0.265817	0.39939	0.245679	0.382592	0.378855	0.144699
62.539	0.416902	0.322744	0.635369	0.52465	0.29887	0.579345	0.275971	0.407121	0.257304	0.413142	0.409638	0.138665
64.772	0.396561	0.453491	0.708189	0.458434	0.15314	0.646472	0.218173	0.466386	0.35521	0.428451	0.425064	0.178587
67.006	0.350091	0.349596	0.640971	0.482843	0.241356	0.500517	0.17808	0.494027	0.272296	0.389975	0.386294	0.149469
69.239	0.347776	0.339241	0.611363	0.447801	0.182427	0.606197	0.174694	0.465214	0.339451	0.390463	0.386785	0.158547
71.473	0.383661	0.384695	0.669512	0.443693	0.305928	0.612737	0.286906	0.317169	0.22579	0.403344	0.399765	0.149605
73.706	0.382339	0.468235	0.605495	0.380861	0.242767	0.716008	0.209582	0.418131	0.217377	0.404533	0.400963	0.173889
75.94	0.327932	0.445243	0.67458	0.488159	0.277347	0.670224	0.256704	0.572733	0.271991	0.442768	0.439491	0.169103
78.174	0.373574	0.424359	0.654308	0.493475	0.232181	0.733908	0.200469	0.480909	0.297997	0.432353	0.428997	0.180867
80.407	0.403836	0.404527	0.618565	0.531176	0.356737	0.605509	0.317625	0.512063	0.326603	0.45296	0.449762	0.116515
82.641	0.373904	0.414355	0.431048	0.534558	0.352505	0.629603	0.258268	0.49145	0.286829	0.419169	0.415711	0.118787
84.874	0.346949	0.389259	0.582022	0.578057	0.340509	0.582445	0.208019	0.443195	0.289583	0.417782	0.414314	0.13814
87.108	0.482388	0.403299	0.604695	0.519576	0.341214	0.701549	0.188494	0.441789	0.25868	0.437965	0.434651	0.162352
89.341	0.501571	0.350123	0.642571	0.5232	0.391318	0.676764	0.0666511	0.509252	0.323542	0.442777	0.4395	0.185719
91.575	0.443361	0.43524	0.595892	0.5116	0.360268	0.538728	0.239261	0.434528	0.349548	0.434269	0.430928	0.10827
93.808	0.349099	0.382414	0.483862	0.488159	0.410725	0.590016	0.184848	0.470368	0.263578	0.402563	0.398979	0.124358
96.042	0.421532	0.439276	0.645505	0.544225	0.34792	0.662995	0.237439	0.554931	0.282852	0.459631	0.456483	0.152934
98.275	0.501075	0.392418	0.585223	0.570324	0.447069	0.738039	0.256184	0.448113	0.338994	0.475271	0.472243	0.143964
100.509	0.434596	0.393822	0.590024	0.538666	0.426604	0.659898	0.288467	0.549308	0.361787	0.471464	0.468407	0.119925
102.742	0.551348	0.484029	0.649773	0.531176	0.462948	0.589328	0.312681	0.587959	0.410433	0.508853	0.506082	0.103556
104.976	0.459733	0.454018	0.677247	0.519817	0.30275	0.604818	0.256964	0.540408	0.36301	0.464307	0.461196	0.138492
107.209	0.478254	0.515268	0.768205	0.568874	0.43472	0.629261	0.253061	0.553057	0.376321	0.508558	0.505785	0.148654
109.443	0.457252	0.507897	0.70152	0.529966	0.40014	0.736317	0.279616	0.525883	0.376778	0.501708	0.498882	0.147314
111.676	0.453283	0.539486	0.657775	0.552683	0.445658	0.791049	0.324136	0.537831	0.359951	0.517984	0.515283	0.144972
113.91	0.497106	0.567041	0.619365	0.57975	0.425193	0.739415	0.262171	0.578589	0.456324	0.524995	0.522348	0.135577
116.144	0.447991	0.555107	0.640971	0.57685	0.365559	0.552496	0.25254	0.488404	0.393759	0.474853	0.471822	0.122126
118.377	0.498264	0.58231	0.610563	0.492992	0.430488	0.701894	0.214529	0.527055	0.423437	0.497948	0.495094	0.138155
120.611	0.525385	0.566163	0.492398	0.506767	0.37438	0.511876	0.290811	0.501288	0.469786	0.470984	0.467923	0.0852524
122.844	0.542253	0.549666	0.817551	0.552442	0.51482	0.522204	0.181205	0.509955	0.471318	0.517935	0.515234	0.161327
125.078	0.555979	0.50351	0.660976	0.495651	0.429782	0.696385	0.284301	0.559147	0.461986	0.516413	0.5137	0.123299
127.311	0.549529	0.55458	0.525207	0.589899	0.42343	0.689502	0.194742	0.567346	0.494416	0.50985	0.507087	0.138202
129.545	0.553664	0.594068	0.567618	0.518125	0.457658	0.793115	0.262952	0.466151	0.427107	0.515606	0.512888	0.143526
131.778	0.565074	0.546683	0.563083	0.546883	0.570923	0.761445	0.322052	0.517217	0.530671	0.547115	0.544637	0.111187
134.012	0.543741	0.537908	0.429715	0.671339	0.449189	0.733562	0.175737	0.561021	0.406303	0.500946	0.498115	0.16295
136.245	0.508352	0.544928	0.353694	0.578057	0.446716	0.704646	0.236919	0.594049	0.439957	0.489702	0.486785	0.1392
138.479	0.558789	0.505264	0.484129	0.550509	0.442131	0.553184	0.229367	0.623096	0.490593	0.493007	0.490115	0.112087
140.712	0.508682	0.542646	0.508402	0.508459	0.409667	0.739415	0.300182	0.564534	0.493805	0.508421	0.505647	0.117796
142.946	0.487019	0.545279	0.487597	0.433301	0.465774	0.750431	0.194482	0.562426	0.439039	0.485039	0.482086	0.145623
145.179	0.493137	0.580378	0.56415	0.529966	0.460127	0.879863	0.312158	0.685406	0.467799	0.552554	0.550118	0.159392
147.413	0.449149	0.540891	0.464124	0.477043	0.561043	0.781411	0.17027	0.564534	0.493194	0.500184	0.497347	0.158872
149.646	0.472631	0.540014	0.662843	0.487192	0.451658	0.730119	0.278313	0.627078	0.510172	0.528891	0.526274	0.133327
151.88	0.464528	0.5444	0.572686	0.419768	0.539168	0.641308	0.265036	0.641368	0.405996	0.499362	0.496519	0.122718
154.114	0.492146	0.52141	0.56335	0.457951	0.471417	0.762824	0.258268	0.653314	0.476978	0.517518	0.514813	0.139599
156.347	0.405656	0.518252	0.533476	0.517158	0.58257	0.618932	0.239001	0.513234	0.43139	0.484408	0.48145	0.113152
158.581	0.482719	0.515268	0.557482	0.538425	0.449189	0.706368	0.235878	0.608104	0.556984	0.516713	0.514003	0.128774
160.814	0.495121	0.489821	0.575087	0.470759	0.567749	0.592771	0.249935	0.623096	0.503441	0.507531	0.50475	0.110115
163.048	0.460724	0.489294	0.680181	0.627357	0.40014	0.678485	0.222599	0.610681	0.452501	0.513551	0.510817	0.150821
165.281	0.435753	0.466128	0.551881	0.515225	0.452011	0.769364	0.316324	0.533614	0.556831	0.510792	0.508036	0.122529
167.515	0.488341	0.587749	0.470259	0.528274	0.549047	0.731498	0.331685	0.627547	0.585744	0.544461	0.541963	0.111622
169.748	0.464363	0.620568	0.481462	0.579508	0.542342	0.763854	0.236398	0.551651	0.472847	0.523666	0.521009	0.142186
171.982	0.410617	0.54756	0.772206	0.583375	0.438957	0.702237	0.225724	0.501757	0.56249	0.527214	0.524584	0.161398
174.215	0.413428	0.515619	0.855161	0.449977	0.480944	0.538728	0.22338	0.580931	0.487074	0.505027	0.502227	0.166302
176.449	0.395734	0.530537	0.585223	0.477526	0.52823	0.724267	0.308515	0.489107	0.535566	0.5083	0.505526	0.116241
178.682	0.343146	0.489469	0.595626	0.563074	0.499293	0.504302	0.27467	0.503161	0.484473	0.473024	0.469979	0.101446
180.916	0.309741	0.55265	0.720992	0.603916	0.455538	0.780378	0.277012	0.551885	0.422212	0.519369	0.516679	0.171131
183.149	0.392095	0.596349	0.800747	0.581199	0.519408	0.767642	0.361104	0.580697	0.527459	0.569633	0.567328	0.14701
185.383	0.416902	0.532643	0.785543	0.5116	0.506703	0.925645	0.327259	0.661981	0.463516	0.570199	0.567898	0.188387
187.616	0.430793	0.513864	0.783942	0.462301	0.497176	0.865404	0.234574	0.605763	0.516445	0.545585	0.543095	0.188335
189.85	0.411444	0.441032	0.748466	0.611649	0.505998	0.841309	0.300963	0.542282	0.53419	0.548593	0.546126	0.167096
192.084	0.497933	0.472446	0.771672	0.592316	0.383911	0.759035	0.225984	0.467087	0.42313	0.510391	0.507632	0.174919
194.317	0.55912	0.56862	0.842091	0.515709	0.420961	0.719448	0.189535	0.426095	0.447606	0.521021	0.518343	0.18725
196.551	0.531999	0.519655	0.678581	0.639198	0.571276	0.623408	0.193701	0.536659	0.458621	0.528122	0.525499	0.142629
198.784	0.558129	0.523867	0.614564	0.597149	0.36309	0.864716	0.203594	0.654719	0.51308	0.543656	0.541152	0.184759
201.018	0.506202	0.448753	0.734329	0.534558	0.428368	0.720827	0.208541	0.577418	0.358115	0.501901	0.499077	0.167222
203.251	0.575988	0.495436	0.765537	0.563558	0.626321	0.838209	0.270504	0.555867	0.378768	0.563354	0.561001	0.175018
205.485	0.559616	0.544576	0.749266	0.64089	0.547637	0.679519	0.25254	0.506207	0.428943	0.545466	0.542976	0.145663
207.718	0.586572	0.571955	0.70072	0.563558	0.545517	0.754217	0.169747	0.582338	0.430168	0.544977	0.542483	0.168157
209.952	0.638663	0.680414	0.720726	0.52755	0.423782	0.709465	0.196043	0.558444	0.471469	0.547395	0.54492	0.168576
212.185	0.626096	0.501754	0.790878	0.548575	0.47777	0.708777	0.242126	0.505739	0.480343	0.542451	0.539938	0.157184
214.419	0.655366	0.414531	0.781542	0.512808	0.461185	0.813424	0.144755	0.563831	0.477589	0.536115	0.533553	0.202994
216.652	0.646106	0.449982	0.79888	0.603432	0.492944	0.85439	0.220517	0.524478	0.566009	0.572971	0.570691	0.188634
218.886	0.576154	0.372762	0.833022	0.542533	0.36309	0.827196	0.225984	0.48161	0.381215	0.511507	0.508757	0.208819
221.119	0.716719	0.336784	0.86183	0.618657	0.534579	0.784508	0.145796	0.621691	0.367753	0.554257	0.551835	0.232382
223.353	0.61667	0.403826	0.756202	0.486467	0.525757	0.864028	0.272065	0.540875	0.51522	0.553457	0.551028	0.176777
225.586	0.666115	0.384345	0.69992	0.504109	0.631968	0.793803	0.248114	0.682595	0.434909	0.560653	0.558279	0.177696
227.82	0.686787	0.499473	0.697253	0.476318	0.522583	0.859209	0.23822	0.66526	0.358268	0.55593	0.55352	0.190943
230.054	0.556144	0.493506	0.723926	0.476075	0.522936	0.892598	0.207498	0.518388	0.369283	0.528928	0.526311	0.194942
232.287	0.671904	0.398034	0.603894	0.490092	0.664786	0.802065	0.224681	0.542983	0.445463	0.538211	0.535666	0.172017
234.521	0.525219	0.486486	0.765271	0.535766	0.525757	0.742857	0.228326	0.574841	0.518128	0.544739	0.542243	0.155656
236.754	0.562263	0.372762	0.617231	0.545191	0.523994	0.734941	0.274149	0.497071	0.438275	0.50732	0.504537	0.135079
238.988	0.587399	0.44928	0.799947	0.522233	0.527168	0.708089	0.222078	0.654485	0.33884	0.534391	0.531816	0.180675
241.221	0.65057	0.395577	0.72526	0.585308	0.497882	0.801377	0.284301	0.577887	0.365306	0.542608	0.540096	0.172055
243.455	0.655035	0.516321	0.720726	0.567183	0.565985	0.700173	0.231712	0.633402	0.378768	0.552145	0.549706	0.158886
245.688	0.675541	0.442435	0.777274	0.54495	0.472828	0.774183	0.324656	0.608807	0.466881	0.565284	0.562946	0.155831
247.922	0.608732	0.4477	0.801014	0.615757	0.567043	0.674355	0.36553	0.749354	0.466574	0.588451	0.58629	0.143364
250.155	0.611048	0.486837	0.773273	0.62349	0.511645	0.790018	0.272065	0.499414	0.476213	0.560445	0.558069	0.160592
252.389	0.608898	0.343453	0.807682	0.674964	0.531404	0.667814	0.29732	0.612555	0.444699	0.55431	0.551887	0.166228
254.622	0.612205	0.375219	0.877834	0.677138	0.581156	0.745955	0.326478	0.595454	0.33884	0.570031	0.567729	0.190536
256.856	0.649083	0.320287	0.791411	0.64089	0.480239	0.668848	0.425931	0.632935	0.295089	0.544968	0.542474	0.171442
259.089	0.551845	0.37241	0.703388	0.712422	0.499998	0.687092	0.497787	0.670649	0.292184	0.554197	0.551774	0.152618
261.323	0.619812	0.362582	0.754334	0.683664	0.415666	0.821686	0.262952	0.677208	0.305646	0.544839	0.542344	0.209023
263.556	0.630064	0.550367	0.759669	0.640649	0.470712	0.656455	0.361887	0.678144	0.303656	0.561289	0.55892	0.153115
265.79	0.645279	0.490172	0.807149	0.689706	0.475654	0.744579	0.373602	0.640899	0.361327	0.58093	0.578711	0.161267
268.024	0.640483	0.537381	0.881568	0.746255	0.418488	0.871256	0.435304	0.780978	0.32645	0.626463	0.624593	0.206507
270.257	0.580453	0.670586	0.77514	0.680764	0.515525	0.734596	0.483729	0.762473	0.331802	0.615008	0.61305	0.14901
272.491	0.635688	0.497893	0.86343	0.672548	0.479181	0.623408	0.418902	0.755679	0.355056	0.589087	0.586931	0.164872
274.724	0.588556	0.46683	0.847426	0.677138	0.552575	0.60723	0.425931	0.729679	0.341748	0.581902	0.57969	0.1574
276.958	0.611874	0.378027	0.734863	0.653456	0.580097	0.610671	0.334027	0.713749	0.291417	0.545353	0.542862	0.166957
279.191	0.685299	0.353633	0.690317	0.599565	0.408961	0.589328	0.408488	0.776294	0.348783	0.540074	0.537543	0.162514
281.425	0.664131	0.440505	0.749	0.748671	0.542342	0.506712	0.406926	0.691028	0.437203	0.57628	0.574025	0.138241
283.658	0.719531	0.548964	0.781542	0.76148	0.519408	0.453356	0.352253	0.579057	0.3471	0.562521	0.560162	0.164719
285.892	0.720027	0.46876	0.918912	0.612857	0.660197	0.477108	0.488676	0.664558	0.352913	0.596001	0.593898	0.169446
288.125	0.650074	0.390488	0.810616	0.607782	0.502824	0.477108	0.369176	0.683767	0.370965	0.540311	0.537781	0.156548
290.359	0.687283	0.486486	0.780475	0.653939	0.516936	0.449913	0.362147	0.672522	0.374942	0.553849	0.551423	0.149468
292.592	0.73491	0.363636	0.917311	0.564766	0.618209	0.535627	0.368135	0.602482	0.352609	0.561965	0.559601	0.18789
294.826	0.696378	0.447174	0.900774	0.678107	0.606562	0.564889	0.367874	0.68845	0.374024	0.591581	0.589444	0.174147
297.059	0.600794	0.367496	0.781275	0.600049	0.479181	0.533218	0.339757	0.621925	0.489214	0.534768	0.532196	0.136088
299.293	0.591533	0.463145	0.78581	0.539874	0.410372	0.643717	0.443896	0.562895	0.419154	0.540044	0.537512	0.122938
301.526	0.607574	0.414531	0.698586	0.57975	0.438251	0.661619	0.367354	0.607402	0.479732	0.539422	0.536886	0.117346
303.76	0.642302	0.489469	0.841558	0.534558	0.581865	0.561101	0.431138	0.581869	0.482483	0.571816	0.569528	0.119366
305.994	0.582107	0.465426	0.727127	0.586273	0.567749	0.561101	0.354856	0.653548	0.49717	0.55504	0.552623	0.107632
max	1	1	1	1	1	1	1	1	1	0.999017	1	0.232382
min	0	0	0	0	0	0	0	0	0	0.00661702	0	0.00295017

## Sheet: Figure 1P
FRAP recovery curves RNF2
Time	Replicate1	Replicate2	Replicate3	Replicate4	Replicate5	Replicate6	Replicate7	Mean	Normalized Mean	Std
0	0.686746	0.694667	0.458895	0.966911	0.869912	0.86914	0.702977	0.749893	0.8697	0.168147
2.234	0.663669	0.73002	0.480304	1	0.847671	1	0.690539	0.773172	0.896991	0.189255
4.468	0	0	0.0563032	0	0	0	0	0.00804331	0	0.0212806
6.702	0.0795853	0.153278	0.00792366	0.254798	0.2329	0.11084	0.0874479	0.132396	0.145784	0.087832
8.936	0.0351262	0.207233	0	0.136996	0.136802	0.00976631	0.317754	0.120525	0.131867	0.116218
11.17	0.219073	0.355606	0.125555	0.246195	0.342426	0.125489	0.083678	0.214003	0.241455	0.108204
13.404	0.131342	0.210707	0.0874896	0.254136	0.306756	0.264159	0.236714	0.213044	0.24033	0.0775544
15.638	0.262179	0.199669	0.150672	0.322301	0.245069	0.221679	0.317754	0.245618	0.278518	0.0619912
17.872	0.23214	0.310031	0.030923	0.265388	0.445657	0.286619	0.122127	0.241841	0.27409	0.133954
20.106	0.275923	0.22685	0.264605	0.279946	0.432648	0.432616	0.20995	0.30322	0.346047	0.0920186
22.34	0.396574	0.225219	0.19508	0.389808	0.471674	0.340334	0.226161	0.320693	0.366532	0.106102
24.574	0.330056	0.274471	0.199306	0.506948	0.425934	0.330567	0.235961	0.329034	0.376311	0.107638
26.808	0.568641	0.470263	0.143802	0.326936	0.367184	0.333007	0.329817	0.362807	0.415904	0.132388
29.042	0.428307	0.37809	0.286278	0.426869	0.359211	0.316894	0.200906	0.342365	0.391939	0.0815395
31.276	0.385883	0.416309	0.288395	0.440103	0.509862	0.453125	0.358463	0.407448	0.468239	0.0715984
33.51	0.544547	0.387491	0.22654	0.434811	0.479228	0.304688	0.248399	0.3751	0.430316	0.119969
35.744	0.522653	0.443691	0.293947	0.648579	0.528745	0.292478	0.20995	0.420006	0.482961	0.158874
37.978	0.407436	0.367052	0.177897	0.617472	0.391104	0.340334	0.303431	0.372103	0.426802	0.132465
40.212	0.440692	0.396685	0.135606	0.570482	0.467898	0.318357	0.183942	0.359094	0.411551	0.15646
42.446	0.437469	0.386876	0.238171	0.552613	0.577004	0.301268	0.348285	0.405955	0.466488	0.125539
44.68	0.459869	0.39444	0.311394	0.46658	0.716324	0.271974	0.308332	0.418416	0.481097	0.151866
46.913	0.478194	0.348456	0.509646	0.397749	0.512379	0.369628	0.246892	0.408992	0.470048	0.097661
49.147	0.509586	0.45984	0.416331	0.517538	0.480067	0.439451	0.441387	0.466314	0.537249	0.0377903
51.381	0.430683	0.326995	0.280725	0.637989	0.458666	0.259276	0.316247	0.387226	0.444531	0.133075
53.615	0.568129	0.420599	0.280725	0.498345	0.381452	0.450193	0.273275	0.410388	0.471685	0.108595
55.849	0.473442	0.49397	0.320118	0.604895	0.50021	0.421386	0.369394	0.454774	0.52372	0.0940057
58.083	0.624979	0.435519	0.30795	0.410987	0.56987	0.505859	0.451187	0.472336	0.544309	0.105298
60.317	0.634989	0.408745	0.293411	0.532758	0.597566	0.464354	0.471543	0.486195	0.560557	0.115879
62.551	0.630072	0.499282	0.351831	0.531434	0.631137	0.486814	0.385224	0.502256	0.579386	0.108298
64.785	0.680977	0.58001	0.554054	0.508272	0.543013	0.519533	0.434979	0.545834	0.630474	0.0751648
67.019	0.690821	0.57715	0.411315	0.572468	0.631977	0.46533	0.343008	0.527439	0.608908	0.124818
69.253	0.627014	0.628853	0.305042	0.690271	0.578263	0.583009	0.225783	0.519748	0.599892	0.179085
71.487	0.564907	0.586144	0.489291	0.549307	0.68611	0.481443	0.423294	0.540071	0.623717	0.0854447
73.721	0.734263	0.661554	0.385935	0.617472	0.678976	0.450685	0.438749	0.566805	0.655059	0.138302
75.955	0.655524	0.776618	0.585777	0.524155	0.647503	0.416503	0.39804	0.572017	0.661169	0.1363
78.189	0.707282	0.646639	0.513608	0.665123	0.509022	0.469725	0.438371	0.564253	0.652067	0.106315
80.423	0.650097	0.62906	0.631503	0.397749	0.47629	0.314942	0.462118	0.508823	0.587084	0.130788
82.657	0.696249	0.569386	0.560133	0.699536	0.579102	0.505371	0.525065	0.590692	0.683062	0.0775651
84.891	0.647038	0.645204	0.523131	0.558573	0.600923	0.375487	0.479833	0.54717	0.63204	0.0976311
87.125	0.668421	0.725524	0.624106	0.584382	0.507763	0.377931	0.324537	0.544666	0.629105	0.149182
89.359	0.67826	0.751482	0.540042	0.730644	0.559799	0.482423	0.253675	0.570903	0.659864	0.172814
91.593	0.79637	0.71224	0.534762	0.483124	0.628619	0.488282	0.333962	0.568194	0.656688	0.156029
93.827	0.694891	0.605761	0.628868	0.585707	0.510281	0.661135	0.174521	0.551595	0.637227	0.176301
96.061	0.69472	0.769463	0.465765	0.631372	0.493496	0.52246	0.305316	0.554656	0.640816	0.156256
98.295	0.722889	0.689964	0.646842	0.666447	0.508603	0.500488	0.327932	0.580452	0.671058	0.141072
100.529	0.667404	0.804414	0.711605	0.579085	0.586236	0.571779	0.369769	0.612899	0.709097	0.136656
102.763	0.755134	0.74923	0.634147	0.689609	0.531683	0.400878	0.27516	0.576549	0.666482	0.183267
104.997	0.754452	0.799711	0.667197	0.59431	0.533361	0.609864	0.426311	0.626458	0.724992	0.127863
107.231	0.821311	0.781316	0.623052	0.702847	0.556022	0.506835	0.267245	0.608375	0.703793	0.188773
109.465	0.808079	0.813608	0.534226	0.680343	0.532942	0.408693	0.326047	0.586277	0.677887	0.189092
111.699	0.689804	0.780501	0.548502	0.778291	0.592111	0.598634	0.470787	0.636947	0.737289	0.117111
113.933	0.655013	0.904966	0.58445	0.710126	0.559799	0.519045	0.458727	0.627447	0.726151	0.147905
116.167	0.782456	0.742488	0.745436	0.542686	0.479228	0.447754	0.33283	0.58184	0.672685	0.175531
118.401	0.684199	0.854687	0.58604	0.559892	0.58162	0.485838	0.393895	0.59231	0.68496	0.146739
120.635	0.657559	0.776004	0.702345	0.731968	0.574486	0.546388	0.322277	0.615861	0.712569	0.153338
122.869	0.782621	0.889639	0.587358	0.645268	0.483844	0.521972	0.379194	0.612842	0.70903	0.176367
125.103	0.627355	0.898219	0.835052	0.674389	0.508603	0.652344	0.364117	0.65144	0.75428	0.18197
127.337	0.762262	0.825261	0.800685	0.463269	0.660512	0.547851	0.40935	0.638456	0.739058	0.16754
129.571	0.594093	0.758632	0.636001	0.422897	0.456987	0.578126	0.439127	0.555123	0.641364	0.122865
131.805	0.685728	0.782545	0.720856	0.64593	0.552245	0.886716	0.424048	0.671153	0.77739	0.151325
134.039	0.577633	0.949928	0.565422	0.454666	0.456987	0.863281	0.571429	0.634192	0.73406	0.194795
136.273	0.814183	0.856324	0.564631	0.480476	0.636173	0.57715	0.634754	0.651956	0.754885	0.136171
138.507	0.722889	0.850191	0.560924	0.450031	0.564415	0.7417	0.610253	0.642915	0.744285	0.135569
140.74	0.773117	0.91968	0.57679	0.565852	0.634494	0.582521	0.687148	0.677086	0.784346	0.129977
142.974	0.83506	0.918043	0.636528	0.472535	0.547629	0.633299	0.683753	0.675264	0.78221	0.155564
145.208	0.784826	0.85714	0.697329	0.547983	0.515736	0.620606	0.46551	0.641304	0.742397	0.144989
147.442	0.746818	0.958513	0.622516	0.553275	0.490138	0.5	0.391632	0.608985	0.704508	0.190482
149.676	0.683523	1	0.783501	0.622107	0.648762	0.808103	0.514134	0.722876	0.838027	0.157325
151.91	0.679618	0.824439	0.523131	0.510259	0.648342	0.572267	0.381832	0.591413	0.683907	0.141928
154.144	0.662823	0.893722	0.524712	0.480476	0.595888	0.643553	0.430456	0.604518	0.699272	0.153128
156.378	0.791619	0.939711	0.45387	0.561879	0.584557	0.483399	0.488504	0.614791	0.711315	0.18242
158.612	0.809097	0.788472	0.529737	0.519524	0.67478	0.559569	0.538635	0.631402	0.730788	0.125662
160.846	0.833531	0.841812	0.606132	0.616147	0.566513	0.609376	0.655107	0.675517	0.782506	0.11375
163.08	0.681659	0.655426	0.451752	0.745202	0.75619	0.683106	0.397665	0.624429	0.722613	0.14193
165.314	0.720513	0.828327	0.425845	0.813371	0.658414	0.581053	0.662647	0.670024	0.776067	0.138976
167.548	0.701342	0.838136	0.521014	0.708802	0.757868	0.557617	0.549191	0.661996	0.766655	0.120728
169.782	0.813678	0.787042	0.579434	0.577099	0.621486	0.61963	0.31323	0.615943	0.712665	0.16477
172.016	0.995924	0.63969	0.501713	0.551289	0.630298	0.645997	0.568791	0.647672	0.749862	0.162514
174.25	0.831326	0.812385	0.457568	0.626737	0.607218	0.591795	0.287976	0.602144	0.696488	0.190205
176.484	0.753099	0.776211	0.567539	0.654533	0.641628	0.549802	0.477948	0.631537	0.730947	0.108554
178.718	0.800781	0.82158	0.580752	0.767043	0.681074	0.572755	0.293253	0.64532	0.747105	0.184714
180.952	0.755981	0.644187	0.603224	0.701523	0.698699	0.453612	0.443272	0.614357	0.710806	0.12308
183.186	0.788225	0.68383	0.678028	0.810722	0.754091	0.583497	0.278554	0.65385	0.757105	0.182571
185.42	0.820976	0.694868	0.660054	0.616809	0.743601	0.521972	0.295516	0.621971	0.719732	0.172124
187.654	0.788225	0.689148	0.830291	0.616147	0.666387	0.780272	0.408593	0.682723	0.790955	0.142776
189.888	0.99406	0.653996	0.694948	0.692257	0.601343	0.765135	0.447417	0.692737	0.802694	0.166372
192.122	0.816224	0.699572	0.778213	0.661812	0.597566	0.748046	0.339992	0.663061	0.767903	0.160177
194.356	0.885118	0.69589	0.873381	0.665123	0.610575	0.603025	0.356956	0.67001	0.77605	0.179976
196.59	0.91057	0.688126	0.789317	0.643944	0.653798	0.609864	0.458727	0.679192	0.786815	0.142034
198.824	0.709487	0.760268	0.68966	0.581734	0.68569	0.603517	0.490764	0.645874	0.747755	0.0918352
201.058	0.732904	0.713469	0.712396	0.615485	0.775913	0.558593	0.652469	0.680176	0.787968	0.0750859
203.292	0.88817	0.878808	0.73196	0.526141	0.522451	0.668945	0.447417	0.66627	0.771666	0.176518
205.526	0.84948	0.748208	0.86016	0.643944	0.616869	0.65332	0.415755	0.683962	0.792407	0.153594
207.76	0.844899	0.717145	0.973039	0.627399	0.61645	0.742187	0.431587	0.707529	0.820036	0.173935
209.994	0.794159	0.654404	1	0.608206	0.503147	0.688477	0.454957	0.671907	0.778274	0.183837
212.228	0.848292	0.760676	0.754159	0.70814	0.710029	0.67334	0.445157	0.699971	0.811174	0.125451
214.462	0.769724	0.664213	0.703672	0.596292	0.655896	0.613279	0.423673	0.632393	0.73195	0.10858
216.696	0.789072	0.659308	0.901133	0.452679	0.594629	0.63086	0.566906	0.65637	0.760059	0.148034
218.93	0.944508	0.644595	0.767118	0.454004	0.629459	0.626953	0.498682	0.652188	0.755157	0.164678
221.164	0.695908	0.723479	0.789844	0.600927	0.653378	0.668945	0.618168	0.678664	0.786196	0.0646831
223.398	0.843205	0.70018	0.891882	0.660488	0.607218	0.790526	0.627214	0.731531	0.848173	0.111078
225.632	0.845411	0.667072	0.778476	0.688947	0.602182	0.679199	0.46928	0.675795	0.782833	0.120859
227.866	0.903613	0.753934	0.745172	0.493052	0.653798	0.728514	0.60573	0.697688	0.808498	0.129764
230.1	0.814183	0.841404	0.693894	0.532758	0.584138	0.699707	0.720695	0.698111	0.808995	0.111705
232.333	0.931271	0.821172	0.817869	0.660488	0.655057	0.661622	0.708254	0.750819	0.870786	0.10732
234.567	0.90616	0.737176	0.981489	0.542023	0.704154	0.766603	0.646814	0.754917	0.87559	0.149581
236.801	0.917022	0.724502	0.751779	0.592324	0.601343	0.733397	0.617415	0.705397	0.817536	0.115064
239.035	0.85729	0.829757	0.642871	0.659826	0.652119	0.601561	0.669055	0.701783	0.813299	0.0994761
241.269	0.915322	0.866541	0.855134	0.573793	0.717583	0.717772	0.657745	0.757699	0.878851	0.124633
243.503	0.949601	0.650521	0.952947	0.60622	0.713386	0.627928	0.767434	0.752577	0.872847	0.146114
245.737	0.836754	0.682607	0.790108	0.573793	0.702896	0.690917	0.777609	0.722098	0.837115	0.0873191
247.971	0.956047	0.633764	0.831345	0.698874	0.760386	0.650388	0.673578	0.743483	0.862186	0.116025
250.205	0.872898	0.718782	0.729579	0.543348	0.817457	0.742675	0.628346	0.721869	0.836847	0.110352
252.439	0.959952	0.692824	0.77874	0.585707	0.935376	0.81543	0.672825	0.777265	0.901789	0.138181
254.673	0.84354	0.703046	0.728516	0.590337	0.763324	0.965818	1	0.799226	0.927535	0.146743
256.907	0.792295	0.688327	0.759975	0.596292	0.788502	0.709961	0.862797	0.742593	0.861142	0.0863545
259.141	0.971149	0.7478	0.826856	0.738585	0.759127	0.803712	0.626461	0.781956	0.907289	0.104905
261.375	0.942644	0.746778	0.889238	0.653209	0.801511	0.724118	0.773842	0.790192	0.916944	0.0987101
263.609	0.992531	0.749437	0.747026	0.749175	0.713386	0.721191	0.685638	0.765484	0.887978	0.102848
265.843	0.939757	0.753934	0.663753	0.743215	0.775073	0.671877	0.743686	0.755899	0.876742	0.0913199
268.077	0.824875	0.602901	0.909066	0.678357	0.761645	0.759276	0.767434	0.757651	0.878795	0.0981452
270.311	1	0.668095	0.725081	0.630048	0.689467	0.705566	0.761026	0.739897	0.857982	0.121972
272.545	0.808585	0.721435	0.855671	0.741891	0.835082	0.774413	0.719939	0.779574	0.904496	0.0549191
274.779	0.787543	0.748823	0.735922	0.611517	0.845153	0.637695	0.660762	0.718202	0.832548	0.0849892
277.013	0.815371	0.798895	0.788263	0.659826	0.770457	0.78076	0.779872	0.770492	0.89385	0.0509527
279.247	0.940774	0.858983	0.710278	0.750499	0.746958	0.74951	0.673953	0.775851	0.900132	0.0921637
281.481	0.890546	0.822602	0.794079	0.55923	1	0.728026	0.529213	0.760528	0.882168	0.170447
283.715	0.825557	0.751482	0.832408	0.69755	0.789341	0.751954	0.525443	0.739105	0.857053	0.105198
285.949	0.950277	0.773959	0.850646	0.673064	0.811582	0.608396	0.639277	0.758172	0.879406	0.124077
288.183	0.908535	0.785612	0.837424	0.622764	0.869912	0.679687	0.843197	0.792447	0.919588	0.104586
290.417	0.937381	0.874512	0.81337	0.540699	0.738565	0.803712	0.715416	0.774808	0.898909	0.128024
292.651	0.896144	0.852442	0.690187	0.598278	0.858162	0.899902	0.828496	0.803373	0.932397	0.11463
294.885	0.942979	0.718167	0.892409	0.781601	0.8376	0.742187	0.537882	0.778975	0.903794	0.133158
297.119	0.912605	0.768854	0.871264	0.782264	0.77927	0.721191	0.642669	0.782588	0.90803	0.0897352
299.353	0.797723	0.832617	0.754423	0.64593	0.885858	0.724611	0.765171	0.772333	0.896008	0.0772377
301.587	0.87188	0.628446	0.961135	0.83587	0.87159	0.818357	0.802863	0.827163	0.960287	0.101779
303.821	0.939416	0.806458	0.881841	0.763071	0.885439	0.816894	0.589144	0.811752	0.94222	0.114469
306.055	0.952312	0.846308	0.838751	0.88617	0.817457	0.982911	0.703356	0.861038	1	0.0924594
	1	1	1	1	1	1	1	0.861038	1	0.194795
	0	0	0	0	0	0	0	0.00804331	0	0.0212806

## Sheet: Figure 2B
PCC crossinfections Bmi1
1	Bmi1-mCh-sspB	Bmi1-mCh-sspB	Bmi1-mCh-sspB	Bmi1-mCh-sspB	Bmi1-mCh-sspB	Cbx2-mCh-sspB	PHC1-mCh-sspB	RNF2-mCh-sspB
2	Bmi1-GFP	Cbx2-GFP	PHC1-GFP	RNF2-GFP	GFP	Bmi1-GFP	Bmi1-GFP	Bmi1-GFP
	0.3738	0.2053	0.424	0.516	0.0251	0.206	0.7551	0.478
	0.39	0.1538	0.4057	0.4823	0.0327	0.2358	0.4417	0.7249
	0.4122	0.151	0.4186	0.469	0.0514	0.204	0.4181	0.6111
		0.1359	0.4142	0.3335	0.0189			0.5883
		0.1613	0.5198	0.5463	0.015			0.6258
		0.1785	0.4844	0.4419				0.4522
		0.1377	0.5497
			0.5388
			0.4642
mean	0.392	0.1605	0.468822	0.464833	0.02862	0.215267	0.5383	0.58005
std	0.019278	0.0244671	0.0567893	0.0739617	0.014387	0.0178105	0.188125	0.100863

## Sheet: Figure 2C
PCC crossinfections PHC1
1	PHC1-mCh-sspB	PHC1-mCh-sspB	PHC1-mCh-sspB	PHC1-mCh-sspB	PHC1-mCh-sspB	Bmi1-mCh-sspB	Cbx2-mCh-sspB	RNF2-mCh-sspB
2	Bmi1-GFP	Cbx2-GFP	PHC1-GFP	RNF2-GFP	GFP	PHC1-GFP	PHC1-GFP	PHC1-GFP
	0.7551	-0.014	0.516	0.3285	0.0705	0.424	0.1755	0.4862
	0.4417	0.2386	0.4823	0.1799	0.0227	0.4057	0.1416	0.5369
	0.4181	0.211	0.469	0.2864	0.0005	0.4186	0.1809	0.563
			0.3335		0.0482	0.4142	0.1897	0.4846
			0.5463		0.0982	0.5198		0.5858
			0.4419			0.4844
						0.5497
						0.5388
						0.4642
mean	0.5383	0.1452	0.464833	0.264933		0.468822	0.171925	0.5313
std	0.188125	0.13856	0.0739617	0.0765905		0.0567893	0.0210467	0.045336

## Sheet: Figure 2E
PCC crossinfections Cbx2
1	Cbx2-mCh-sspB	Cbx2-mCh-sspB	Cbx2-mCh-sspB	Cbx2-mCh-sspB	Cbx2-mCh-sspB	Bmi1-mCh-sspB	PHC1-mCh-sspB	RNF2-mCh-sspB
2	Bmi1-GFP	Cbx2-GFP	PHC1-GFP	RNF2-GFP	GFP	Cbx2-GFP	Cbx2-GFP	Cbx2-GFP
	0.206	0.4772	0.1755	0.6813	-0.0509	0.2053	-0.014	0.2804
	0.2358	0.8146	0.1416	0.6578	-0.0106	0.1538	0.2386	0.2647
	0.204	0.5012	0.1809	0.7338	0.0181	0.151	0.211	0.4574
		0.4211	0.1897	0.5851	-0.0229	0.1359		0.3212
		0.3757		0.6551	-0.0065	0.1613		0.3723
		0.3503		0.6267		0.1785
		0.3969		0.6676		0.1377
				0.5533
				0.6368
				0.6362
mean	0.215267	0.476714	0.171925	0.64337	-0.01456	0.1605	0.1452	0.3392
std	0.0178105	0.158332	0.0210467	0.0499218	0.0251867	0.0244671	0.13856	0.0781002

## Sheet: Figure 2F
PCC crossinfections RNF2
1	RNF2-mCh-sspB	RNF2-mCh-sspB	RNF2-mCh-sspB	RNF2-mCh-sspB	RNF2-mCh-sspB	Bmi1-mCh-sspB	Cbx2mCh-sspB	PHC1-mCh-sspB
2	Bmi1-GFP	Cbx2-GFP	PHC1-GFP	RNF2-GFP	GFP	RNF2-GFP	RNF2-GFP	RNF2-GFP
	0.478	0.2804	0.4862	0.344	-0.0068	0.516	0.6813	0.3285
	0.7249	0.2647	0.5369	0.2716	0.0293	0.4823	0.6578	0.1799
	0.6111	0.4574	0.563	0.5263	0.045	0.469	0.7338	0.2864
	0.5883	0.3212	0.4846	0.6875	0.0049	0.3335	0.5851
	0.6258	0.3723	0.5858	0.6584	0.0251	0.5463	0.6551
	0.4522			0.4728		0.4419	0.6267
							0.6676
							0.5533
							0.6368
							0.6362
mean	0.58005	0.3392	0.5313	0.493433	0.0195	0.464833	0.64337	0.264933
std	0.100863	0.0781002	0.045336	0.166086	0.0205091	0.0739617	0.0499218	0.0765905

## Sheet: Figure 3B
[Core]	1/f	PS?
0.0923357	0.0683912	N
0.0443749	0.029549	N
0.0753301	0.0811896	N
0.219406	0.127567	N
0.718349	0.235484	N
1.32978	0.336123	N
0.0499185	0.0209918	N
0.0304254	0.0259938	N
0.0294271	0.013451	N
1.75424	0.753228	N
0.0678966	0.091922	N
0.129397	0.171473	N
0.497283	0.67639	N
0.853167	1.02431	N
0.711514	0.963049	N
0.73478	1.32019	N
0.929938	1.1621	N
0.503243	0.549393	N
0.346865	0.823872	N
0.601109	0.401531	N
0.107053	0.0564983	N
0.173809	0.127913	N
0.102636	0.0841191	N
0.188568	0.162406	N
0.166853	0.080058	N
0.293147	0.216334	N
0.10335	0.0149947	N
0.041411	0.0222247	N
0.0431317	0.0237625	N
0.342782	0.230277	N
0.355813	0.239287	N
0.577379	0.625595	N
0.375837	0.430253	N
0.148233	0.108368	N
0.0942608	0.109281	N
0.0472283	0.076056	N
0.0566899	0.0890215	N
0.0552065	0.0796399	N
0.038271	0.0396043	N
0.224535	0.211623	N
0.10166	0.114102	N
0.119292	0.130582	N
0.121727	0.12583	N
0.0970074	0.0993172	N
0.297988	0.213458	N
0.0310431	0.0221342	N
0.143932	0.138587	N
0.0308282	0.0393394	N
0.0311054	0.0353847	N
0.0323878	0.0475819	N
0.300745	0.187083	N
0.277504	0.161769	N
0.287695	0.168563	N
0.0510545	0.0676891	N
0.0323479	0.0547368	N
0.608388	0.156342	Y
0.0714437	0.0211424	Y
0.163867	0.129896	Y
0.0418195	0.0185252	Y
0.221083	0.121747	Y
0.527934	0.179946	Y
0.494637	0.211851	Y
0.552867	0.232811	Y
0.785377	0.243221	Y
0.67811	0.191371	Y
0.894237	0.238494	Y
0.320794	0.0621917	Y
0.164726	0.0774111	Y
0.495981	0.135083	Y
0.582136	0.149697	Y
0.579658	0.0598627	Y
0.601752	0.0604441	Y
0.292795	0.0725252	Y
0.155532	0.115377	Y
0.112484	0.0151315	Y
0.0601661	0.0206131	Y
0.0558702	0.01713	Y
0.229141	0.279647	Y
0.074712	0.0317049	Y
0.0954894	0.0619474	y
0.0743429	0.0304371	y
0.100387	0.0549447	y
0.0544822	0.0528233	y
0.0401182	0.0502152	y
0.110344	0.0375359	y
0.110595	0.0497974	y
0.099255	0.0347152	y
0.102913	0.0466587	y
0.101797	0.0552504	y
0.121582	0.0583885	y
0.130407	0.0785856	y
0.120571	0.0662072	y
0.134646	0.0615459	y
0.120935	0.0517278	y
0.112718	0.0825717	y
0.0512209	0.0131293	y
0.0435979	0.011007	y
0.260534	0.141445	y
0.26035	0.122504	y
0.107564	0.0544635	y
0.0696935	0.0254892	y
0.217066	0.108013	y
0.0683453	0.0482397	y
0.0597848	0.0447736	y
0.198759	0.10153	y
0.0815569	0.0510597	y
0.0563502	0.0277381	y
0.0596843	0.0324484	y
0.257331	0.111307	y
0.0607431	0.0188694	y
0.059012	0.0320195	y

## Sheet: Figure 3D
[Core]	1/f	PS?
0.0856985	0.122876	N
0.0961444	0.105898	N
0.115752	0.167656	N
0.0206769	0.0411246	N
0.535251	0.768116	N
0.266633	0.377134	N
0.0235379	0.0206917	N
0.249032	0.224042	N
0.16196	0.185747	N
0.0208242	0.0217011	N
0.240449	0.190278	Y
0.273979	0.200094	Y
0.0448924	0.0308725	Y
0.0503804	0.0356787	Y
0.102282	0.141562	Y
0.157508	0.146873	Y
0.0874852	0.0876493	Y
0.0981182	0.0728523	Y
0.0588647	0.0777529	Y
0.0492696	0.0461083	Y
0.143045	0.107967	Y
0.122763	0.0954006	Y
0.0617499	0.0889706	Y
0.286014	0.169198	Y
0.200886	0.0943408	Y
0.03611	0.033187	Y
0.0436429	0.0339451	Y
0.0428059	0.0350376	Y
0.0761416	0.0892056	Y
0.0370562	0.0403296	Y
0.0640478	0.0425305	Y
0.066732	0.0551618	Y
0.0361932	0.00919878	Y
0.0290797	0.0135006	Y
0.0836763	0.0867246	Y
0.10075	0.0524444	Y

[truncated: 18 more sheets: Figure 3E, Figure 3G, Figure 3I, Figure 3K, Figure 3L, Figure 4B, Figure 4C, Figure 4D, Figure 4E, Figure S1B, Figure S3C, Figure S3G, Figure S3H, Figure S4E, Figure S4G, Figure S4H, Figure S4I, Figure S4J]
